# Supplementary material for: Association between dietary inflammation index and frailty among community medical staff
Source: Front Nutr. 2026 Feb 11;13:1661832. doi: 10.3389/fnut.2026.1661832 (PMC12932202; doi:10.3389/fnut.2026.1661832)
Supplement: Supplementary file 1 [file Table_1.xlsx]

## Sheet: Sheet1
Food Parameter	Overall Inflammatory Effect Score	Global Average Daily Intake (Units/Day)	Standard Deviation
Vitamin B12 (μg)	0.106	5.15	2.7
Vitamin B6 (mg)	-0.365	1.47	0.74
β-carotene (μg)	-0.584	3718	1720
Carbohydrates (g)	0.097	272.2	40
Cholesterol (mg)	0.11	279.4	51.2
Energy (kcal)	0.18	2056	338
Total Fat (g)	0.298	71.4	19.4
Dietary Fiber (g)	-0.663	18.8	4.9
Folate (μg)	-0.19	273	70.7
Iron (mg)	0.032	13.35	3.71
Magnesium (mg)	-0.484	310.1	139.4
Monounsaturated Fatty Acids (g)	-0.009	27	6.1
Niacin (mg)	-0.246	25.9	11.77
n-3 Fatty Acids (g)	-0.436	1.06	1.06
n-6 Fatty Acids (g)	-0.159	10.8	7.5
Protein (g)	0.021	79.4	13.9
Polyunsaturated Fatty Acids (g)	-0.337	13.88	3.76
Riboflavin (mg)	-0.068	1.7	0.79
Saturated Fat (g)	0.373	28.6	8
Selenium (μg)	-0.191	67	25.1
Thiamine (mg)	-0.098	1.7	0.66
Vitamin A (Retinol Equivalents)	-0.401	983.9	518.6
Vitamin C (mg)	-0.424	118.2	43.46
Vitamin E (mg)	-0.419	8.73	1.49
Zinc (mg)	-0.313	9.84	2.19
